# Supplementary material for: Whole genome assemblies of Zophobas morio and Tenebrio molitor
Source: G3 (Bethesda). 2023 Apr 1;13(6):jkad079. doi: 10.1093/g3journal/jkad079 (PMC10234394; doi:10.1093/g3journal/jkad079)
Supplement: jkad079_Supplementary_Data [file jkad079_supplementary_data.zip]

Archive with 2 entries (2 files):
- Kaur_et_al_2023_File_S1.pdf
- Kaur_et_al_2023_File_S2.xlsx
